# Supplementary material for: Natural Inhibitors of Salmonella MDR Efflux Pumps AcrAB and AcrD: An Integrated In Silico, Molecular, and In Vitro Investigation
Source: Int J Mol Sci. 2024 Dec 2;25(23):12949. doi: 10.3390/ijms252312949 (PMC11641668; doi:10.3390/ijms252312949)
Supplement: Supplementary file 1 [file ijms-25-12949-s001.zip]

Archive with 1 entries (1 files):
- ijms-3306114-supplementary.pdf
